# Supplementary material for: DLBCL-Morph: Morphological features computed using deep learning for an annotated digital DLBCL image set
Source: Sci Data. 2021 May 20;8:135. doi: 10.1038/s41597-021-00915-w (PMC8137959; doi:10.1038/s41597-021-00915-w)
Supplement: Supplementary file 1 [file 41597_2021_915_MOESM1_ESM.xlsx]

## Sheet: column_description
Column name	Description
patient_id	Anonymized and randomized identifier of each patient
MYC IHC	Results of c-Myc immunohistochemical staining (% positive)
BCL2 IHC	Results of BCL2 immunohistochemical staining (% positive)
BCL6 IHC	Results of BCL6 immunohistochemical staining (% positive)
CD10 IHC	Results of CD10 immunohistochemical staining (% positive)
MUM1 IHC	Results of MUM1 immunohistochemical staining (% positive)
HANS	Cell of origin prediction based on the Hans algorithm (Hans CP, Weisenburger DD, Greiner TC, et al: Confirmation of the molecular classification of diffuse large B-cell lymphoma by immunohistochemistry using a tissue microarray. Blood 103:275-282, 2004)
BCL2 FISH	Results of BCL2 break-apart fluorescence in situ hybridization assay
BCL6 FISH	Results of BCL6 break-apart fluorescence in situ hybridization assay
MYC FISH	Results of MYC break-apart fluorescence in situ hybridization assay
Age	The age (in years) of the patient at the start of the treatment
ECOG PS	ECOG Performance Status
LDH	1 if the amount of Lactate Dehydrogenase (LDH) in the patients blood is high, else 0
EN	The number of extranodal sites
Stage	Modified Ann Arbor staging system, in which higher stage numbers indicate more widespread dissemination of lymphoma throughout the body (Lister TA, Crowther D, Sutcliffe SB, et al. Report of a committee convened to discuss the evaluation and staging of patients with Hodgkin’s disease: Cotswolds meeting. J Clin Oncol 1989;7:1630-6.)
IPI Score	International prognostic index score (Project TIN-HsLPF. A predictive model for aggressive non-Hodgkin's lymphoma. The International Non-Hodgkin's Lymphoma Prognostic Factors Project. N Engl J Med 1993 ; 329 : 987 –994.)
IPI Risk Group (4 Class)	International prognostic index risk group (International Non-Hodgkin's Lymphoma Prognostic Factors Project. A predictive model for aggressive non-Hodgkin's lymphoma. N Engl J Med. 1993 Sep 30;329(14):987-94. doi: 10.1056/NEJM199309303291402. PMID: 8141877.)
RIPI Risk Group	Revised international prognostic index risk group (Laurie H. Sehn, Brian Berry, Mukesh Chhanabhai, Catherine Fitzgerald, Karamjit Gill, Paul Hoskins, Richard Klasa, Kerry J. Savage, Tamara Shenkier, Judy Sutherland, Randy D. Gascoyne, Joseph M. Connors; The revised International Prognostic Index (R-IPI) is a better predictor of outcome than the standard IPI for patients with diffuse large B-cell …
OS	Overall Survival, length of time (in years) from the end of treatment until death or last follow-up
PFS	Progression Free Survival, the number of years a patient has not progressed or relapsed
Follow-up Status	1 if the patient was deceased at the time of last follow-up, else 0
